# Supplementary material for: Engineering Adhesion of the Probiotic Strain Escherichia coli Nissle to the Fungal Pathogen Candida albicans
Source: ACS Synth Biol. 2024 Sep 12;13(12):4027–39. doi: 10.1021/acssynbio.4c00466 (PMC11669158; doi:10.1021/acssynbio.4c00466)
Supplement: Supplementary file 2 — sb4c00466_si_002.zip [file sb4c00466_si_002.zip]

Archive with 12 entries (12 files):
- pAC502.gb
- pAC503.gb
- pAC522.gb
- pAC523.gb
- pAC552.gb
- pAC553.gb
- pAC5RA12.gb
- pAC5RA13.gb
- pAC5RA22.gb
- pAC5RA23.gb
- pOK1.gb
- pOK2.gb
