# Supplementary material for: Engineering Adhesion of the Probiotic Strain Escherichia coli Nissle to the Fungal Pathogen Candida albicans
Source: ACS Synth Biol. 2024 Sep 12;13(12):4027–39. doi: 10.1021/acssynbio.4c00466 (PMC11669158; doi:10.1021/acssynbio.4c00466)
Supplement: Supplementary file 2 — sb4c00466_si_002.zip [file sb4c00466_si_002.zip › pAC503.gb]

LOCUS       pAC503                  5828 bp    DNA     circular UNA 21-AUG-2024
DEFINITION  Gibson/Homology Cloning ligation product.
ACCESSION   urn.local...15k-i3zlvxo
VERSION     urn.local...15k-i3zlvxo
KEYWORDS    .
SOURCE      
  ORGANISM  .
FEATURES             Location/Qualifiers
     regulatory      complement(159..197)
                     /note="Geneious type: terminator"
                     /standard_name="Terminator BBa_B1006"
     CDS             complement(199..957)
                     /standard_name="mKate2"
     regulatory      complement(995..1032)
                     /note="Geneious type: promoter"
                     /standard_name="p(Cat)"
     CDS             complement(1281..2096)
                     /standard_name="Kanr"
     rep_origin      2202..2821
     misc_feature    complement(3236..3460)
                     /standard_name="ROP"
     regulatory      3866..3900
                     /note="Geneious type: promoter"
                     /standard_name="BBAJ23114"
     sig_peptide     3929..4072
                     /standard_name="Signal peptide"
     misc_feature    4073..4096
                     /note="Geneious type: tag"
                     /standard_name="FLAG tag"
     CDS             4097..4438
                     /standard_name="actinohivin"
     misc_feature    4439..4468
                     /standard_name="non cleavable linker"
     CDS             <4469..5785
                     /codon_start=1
                     /standard_name="AIDA1c"
     regulatory      5795..5828
                     /note="Geneious type: terminator"
                     /standard_name="BBA_B1002"
ORIGIN      
        1 cacctcgacc ccaaaaaact tgattagggt gatggttcac gtagtgggcc atcgccctga
       61 tagacggttt ttcgcccttt gacgttggag tccacgttct ttaatattgt cgacggagcc
      121 catttatgcg ttaaaaaatc acccaataca ttgattagaa aaaaaacccc gccctgtcag
      181 gggcggggtt tttttttatt aacggtgtcc caatttagaa ggcaaatcac aataacgtgc
      241 gacggctact tcgtgctgct caacataagt ttccttatct gcttctttga tacgttctaa
      301 acgacgatcg acgtagtaaa caccaggcat cttaagattt ttagctggct ttttagaacg
      361 gtatgtggtc ttcaaattac agataaggtg acctccaccg acaagtttca aagccatatc
      421 agcacgacct tccaatccgc catccgcagg atataaagtt tccgtagatg cttcccatcc
      481 aagggtcttt ttctgcataa caggaccatt agatggaaaa ttaactccac ggatttttac
      541 gttgtagata agacaaccat cttgcagaga tgtatcttga gttgctgtca atactccacc
      601 atcttcataa gttgtgacac gttcccatgt aaatccttca ggaaatgact gtttaaagaa
      661 atctgggata ccttgggtat gattgataaa agtttttgat ccgtacataa aagatgtggc
      721 aagaatatca aaggcaaaag gcaatggtcc accttcaacg gccttaatac gcatggtctg
      781 agtaccttca tatggttttc cttctccttc tgaggtacat ttaaagtggt gattatttac
      841 tgttccttcc atgtacaatt tcatgtgcat gttttctttg ataagttctg atgaagccat
      901 agtagttcct cctcgtagct ttactaatat aacattcagc ttcttttttg taagcatgca
      961 acctaaatgg ctaagtactc cctcggagtc cgaatgtttc attatggtga aagttggaac
     1021 ctcttacgtg ccgactcttg ttccaaactg gaacaacact caaccctatc tcggtctatt
     1081 cttttgattt ataagggatt ttgccgattt cggcctattg gttaaaaaat gagctgattt
     1141 aacaaaaatt taacgcgaat tttaacaaaa tattaacgtt tacaatttca ggtggcactt
     1201 ttcggggaaa tgtgcgcgga acccctattt gtttattttt ctaaatacat tcaaatatgt
     1261 atccgctcat gaattaattc ttagaaaaac tcatcgagca tcaaatgaaa ctgcaattta
     1321 ttcatatcag gattatcaat accatatttt tgaaaaagcc gtttctgtaa tgaaggagaa
     1381 aactcaccga ggcagttcca taggatggca agatcctggt atcggtctgc gattccgact
     1441 cgtccaacat caatacaacc tattaatttc ccctcgtcaa aaataaggtt atcaagtgag
     1501 aaatcaccat gagtgacgac tgaatccggt gagaatggca aaagtttatg catttctttc
     1561 cagacttgtt caacaggcca gccattacgc tcgtcatcaa aatcactcgc atcaaccaaa
     1621 ccgttattca ttcgtgattg cgcctgagcg agacgaaata cgcgatcgct gttaaaagga
     1681 caattacaaa caggaatcga atgcaaccgg cgcaggaaca ctgccagcgc atcaacaata
     1741 ttttcacctg aatcaggata ttcttctaat acctggaatg ctgttttccc ggggatcgca
     1801 gtggtgagta accatgcatc atcaggagta cggataaaat gcttgatggt cggaagaggc
     1861 ataaattccg tcagccagtt tagtctgacc atctcatctg taacatcatt ggcaacgcta
     1921 cctttgccat gtttcagaaa caactctggc gcatcgggct tcccatacaa tcgatagatt
     1981 gtcgcacctg attgcccgac attatcgcga gcccatttat acccatataa atcagcatcc
     2041 atgttggaat ttaatcgcgg cctagagcaa gacgtttccc gttgaatatg gctcataaca
     2101 ccccttgtat tactgtttat gtaagcagac agttttattg ttcatgacca aaatccctta
     2161 acgtgagttt tcgttccact gagcgtcaga ccccgtagaa aagatcaaag gatcttcttg
     2221 agatcctttt tttctgcgcg taatctgctg cttgcaaaca aaaaaaccac cgctaccagc
     2281 ggtggtttgt ttgccggatc aagagctacc aactcttttt ccgaaggtaa ctggcttcag
     2341 cagagcgcag ataccaaata ctgtccttct agtgtagccg tagttaggcc accacttcaa
     2401 gaactctgta gcaccgccta catacctcgc tctgctaatc ctgttaccag tggctgctgc
     2461 cagtggcgat aagtcgtgtc ttaccgggtt ggactcaaga cgatagttac cggataaggc
     2521 gcagcggtcg ggctgaacgg ggggttcgtg cacacagccc agcttggagc gaacgaccta
     2581 caccgaactg agatacctac agcgtgagct atgagaaagc gccacgcttc ccgaagggag
     2641 aaaggcggac aggtatccgg taagcggcag ggtcggaaca ggagagcgca cgagggagct
     2701 tccaggggga aacgcctggt atctttatag tcctgtcggg tttcgccacc tctgacttga
     2761 gcgtcgattt ttgtgatgct cgtcaggggg gcggagccta tggaaaaacg ccagcaacgc
     2821 ggccttttta cggttcctgg ccttttgctg gccttttgct cacatgttct ttcctgcgtt
     2881 atcccctgat tctgtggata accgtattac cgcctttgag tgagctgata ccgctcgccg
     2941 cagccgaacg accgagcgca gcgagtcagt gagcgaggaa gcggaagagc gcctgatgcg
     3001 gtattttctc cttacgcatc tgtgcggtat ttcacaccgc atatatggtg cactctcagt
     3061 acaatctgct ctgatgccgc atagttaagc cagtatacac tccgctatcg ctacgtgact
     3121 gggtcatggc tgcgccccga cacccgccaa cacccgctga cgcgccctga cgggcttgtc
     3181 tgctcccggc atccgcttac agacaagctg tgaccgtctc cgggagctgc atgtgtcaga
     3241 ggttttcacc gtcatcaccg aaacgcgcga ggcagctgcg gtaaagctca tcagcgtggt
     3301 cgtgaagcga ttcacagatg tctgcctgtt catccgcgtc cagctcgttg agtttctcca
     3361 gaagcgttaa tgtctggctt ctgataaagc gggccatgtt aagggcggtt ttttcctgtt
     3421 tggtcactga tgcctccgtg taagggggat ttctgttcat gggggtaatg ataccgatga
     3481 aacgagagag gatgctcacg atacgggtta ctgatgatga acatgcccgg ttactggaac
     3541 gttgtgaggg taaacaactg gcggtatgga tgcggcggga ccagagaaaa atcactcagg
     3601 gtcaatgcca gcgcttcgtt aatacagatg taggtgttcc acagggtagc cagcagcatc
     3661 ctgcgatgca gatccggaac ataatggtgc agggcgctga cttccgcgtt tccagacttt
     3721 acgaaacacg gaaaccgaag accattcatg ttgttgctca ggtcgcagac gttttgcagc
     3781 agcagtcgct tcacgttcgc tcgcgtatcg gtgattcatt ctgctaacca gtaaggcaac
     3841 cccgggcctt ttgctcacat gttcttttat ggctagctca gtcctaggta caatgctagc
     3901 gtttaacttt aagaaggaga tatacatgaa taaggcctac agtatcattt ggagccactc
     3961 cagacaggcc tggattgtgg cctcagagtt agccagagga catggttttg tccttgcaaa
     4021 aaatacactg ctggtattgg cggttgtttc cacaatcgga aatgcatttg cagactacaa
     4081 agacgatgac gacaaggcga gcgttaccat ccgtaacgca cagaccggcc gcctcctgga
     4141 ctctaactat aacggtaacg tttacaccct gccagcgaac ggtggcaact accagcgttg
     4201 gactggtccg ggtgacggta ctgtgcgcaa cgcccagact ggccgttgcc tggatagcaa
     4261 ctatgacggt gctgtgtaca ctctgccgtg caacggcggt tcctaccaga aatggctgtt
     4321 ctattctaat ggctatatcc aaaacgtcga aactggccgt gttctggata gcaactataa
     4381 cggtaacgtg tataccctgc cggccaacgg cggtaactat cagaagtggt ataccggcat
     4441 cattctgaac ccgactaagg aactgaccgg taatactctt accgtgtcaa attatactgg
     4501 gacaccggga agtgttattt ctcttggtgg tgtgcttgaa ggagataatt cacttacgga
     4561 ccgtctggtg gtgaaaggta atacctctgg tcaaagtgac atcgtttatg tcaatgaaga
     4621 tggcagtggt ggtcagacga gagatggtat taatattatt tctgtagagg gaaattctga
     4681 tgcagaattc tctctgaaga accgcgtagt tgccggagct tatgattaca cactgcagaa
     4741 aggaaacgag agtgggacag ataataaggg atggtattta accagtcatc ttcccacatc
     4801 tgatacccgg caatacagac cggagaacgg aagttatgct accaatatgg cactggctaa
     4861 ctcactgttc ctcatggatt tgaatgagcg taagcaattc agggccatga gtgataatac
     4921 acagcctgag tctgcatccg tgtggatgaa gatcactgga ggaataagct ctggtaagct
     4981 gaatgacggg caaaataaaa caacaaccaa tcagtttatc aatcagctcg ggggggatat
     5041 ttataaattc catgctgaac aactgggtga ttttacctta gggattatgg gaggatacgc
     5101 gaatgcaaaa ggtaaaacga taaattacac gagcaacaaa gctgccagaa acacactgga
     5161 tggttattct gtcggggtat acggtacgtg gtatcagaat ggggaaaatg caacagggct
     5221 ctttgctgaa acttggatgc aatataactg gtttaatgca tcagtgaaag gtgacggact
     5281 ggaagaagaa aaatataatc tgaatggttt aaccgcttct gcaggtgggg gatataacct
     5341 gaatgtgcac acatggacat cacctgaagg aataacaggt gaattctggt tacagcctca
     5401 tttgcaggct gtctggatgg gggttacacc ggatacacat caggaggata acggaacggt
     5461 ggtgcaggga gcagggaaaa ataatattca gacaaaagca ggtattcgtg catcctggaa
     5521 ggtgaaaagc accctggata aggataccgg gcggaggttc cgtccgtata tagaggcaaa
     5581 ctggatccat aacactcatg aatttggtgt taaaatgagt gatgacagcc agttgttgtc
     5641 aggtagccga aatcagggag agataaagac aggtattgaa ggggtgatta ctcaaaactt
     5701 gtcagtgaat ggcggagtcg catatcaggc aggaggtcac gggagcaatg ccatctccgg
     5761 agcactgggg ataaaataca gcttctgata atgacgcaaa aaaccccgct tcggcggggt
     5821 tttttcgc
//
