# Supplementary material for: Engineering Adhesion of the Probiotic Strain Escherichia coli Nissle to the Fungal Pathogen Candida albicans
Source: ACS Synth Biol. 2024 Sep 12;13(12):4027–39. doi: 10.1021/acssynbio.4c00466 (PMC11669158; doi:10.1021/acssynbio.4c00466)
Supplement: Supplementary file 2 — sb4c00466_si_002.zip [file sb4c00466_si_002.zip › pAC552.gb]

LOCUS       pAC552                  5966 bp    DNA     circular UNA 21-AUG-2024
DEFINITION  Gibson/Homology Cloning ligation product.
ACCESSION   urn.local...13q-i3zltre
VERSION     urn.local...13q-i3zltre
KEYWORDS    .
SOURCE      
  ORGANISM  .
FEATURES             Location/Qualifiers
     regulatory      complement(159..197)
                     /note="Geneious type: terminator"
                     /standard_name="Terminator BBa_B1006"
     CDS             complement(199..957)
                     /standard_name="mKate2"
     regulatory      complement(995..1032)
                     /note="Geneious type: promoter"
                     /standard_name="p(Cat)"
     CDS             complement(1281..2096)
                     /standard_name="Kanr"
     rep_origin      2202..2821
     misc_feature    complement(3236..3460)
                     /standard_name="ROP"
     regulatory      3866..3900
                     /note="Geneious type: promoter"
                     /standard_name="BBAJ23114"
     sig_peptide     3929..4072
                     /standard_name="Signal peptide"
     misc_feature    4073..4096
                     /note="Geneious type: tag"
                     /standard_name="FLAG tag"
     CDS             4097..4576
                     /standard_name="Dectin-2"
     misc_feature    4577..4606
                     /standard_name="cleavable linker"
     CDS             <4607..5923
                     /codon_start=1
                     /standard_name="AIDA1c"
     regulatory      5933..5966
                     /note="Geneious type: terminator"
                     /standard_name="BBA_B1002"
ORIGIN      
        1 cacctcgacc ccaaaaaact tgattagggt gatggttcac gtagtgggcc atcgccctga
       61 tagacggttt ttcgcccttt gacgttggag tccacgttct ttaatattgt cgacggagcc
      121 catttatgcg ttaaaaaatc acccaataca ttgattagaa aaaaaacccc gccctgtcag
      181 gggcggggtt tttttttatt aacggtgtcc caatttagaa ggcaaatcac aataacgtgc
      241 gacggctact tcgtgctgct caacataagt ttccttatct gcttctttga tacgttctaa
      301 acgacgatcg acgtagtaaa caccaggcat cttaagattt ttagctggct ttttagaacg
      361 gtatgtggtc ttcaaattac agataaggtg acctccaccg acaagtttca aagccatatc
      421 agcacgacct tccaatccgc catccgcagg atataaagtt tccgtagatg cttcccatcc
      481 aagggtcttt ttctgcataa caggaccatt agatggaaaa ttaactccac ggatttttac
      541 gttgtagata agacaaccat cttgcagaga tgtatcttga gttgctgtca atactccacc
      601 atcttcataa gttgtgacac gttcccatgt aaatccttca ggaaatgact gtttaaagaa
      661 atctgggata ccttgggtat gattgataaa agtttttgat ccgtacataa aagatgtggc
      721 aagaatatca aaggcaaaag gcaatggtcc accttcaacg gccttaatac gcatggtctg
      781 agtaccttca tatggttttc cttctccttc tgaggtacat ttaaagtggt gattatttac
      841 tgttccttcc atgtacaatt tcatgtgcat gttttctttg ataagttctg atgaagccat
      901 agtagttcct cctcgtagct ttactaatat aacattcagc ttcttttttg taagcatgca
      961 acctaaatgg ctaagtactc cctcggagtc cgaatgtttc attatggtga aagttggaac
     1021 ctcttacgtg ccgactcttg ttccaaactg gaacaacact caaccctatc tcggtctatt
     1081 cttttgattt ataagggatt ttgccgattt cggcctattg gttaaaaaat gagctgattt
     1141 aacaaaaatt taacgcgaat tttaacaaaa tattaacgtt tacaatttca ggtggcactt
     1201 ttcggggaaa tgtgcgcgga acccctattt gtttattttt ctaaatacat tcaaatatgt
     1261 atccgctcat gaattaattc ttagaaaaac tcatcgagca tcaaatgaaa ctgcaattta
     1321 ttcatatcag gattatcaat accatatttt tgaaaaagcc gtttctgtaa tgaaggagaa
     1381 aactcaccga ggcagttcca taggatggca agatcctggt atcggtctgc gattccgact
     1441 cgtccaacat caatacaacc tattaatttc ccctcgtcaa aaataaggtt atcaagtgag
     1501 aaatcaccat gagtgacgac tgaatccggt gagaatggca aaagtttatg catttctttc
     1561 cagacttgtt caacaggcca gccattacgc tcgtcatcaa aatcactcgc atcaaccaaa
     1621 ccgttattca ttcgtgattg cgcctgagcg agacgaaata cgcgatcgct gttaaaagga
     1681 caattacaaa caggaatcga atgcaaccgg cgcaggaaca ctgccagcgc atcaacaata
     1741 ttttcacctg aatcaggata ttcttctaat acctggaatg ctgttttccc ggggatcgca
     1801 gtggtgagta accatgcatc atcaggagta cggataaaat gcttgatggt cggaagaggc
     1861 ataaattccg tcagccagtt tagtctgacc atctcatctg taacatcatt ggcaacgcta
     1921 cctttgccat gtttcagaaa caactctggc gcatcgggct tcccatacaa tcgatagatt
     1981 gtcgcacctg attgcccgac attatcgcga gcccatttat acccatataa atcagcatcc
     2041 atgttggaat ttaatcgcgg cctagagcaa gacgtttccc gttgaatatg gctcataaca
     2101 ccccttgtat tactgtttat gtaagcagac agttttattg ttcatgacca aaatccctta
     2161 acgtgagttt tcgttccact gagcgtcaga ccccgtagaa aagatcaaag gatcttcttg
     2221 agatcctttt tttctgcgcg taatctgctg cttgcaaaca aaaaaaccac cgctaccagc
     2281 ggtggtttgt ttgccggatc aagagctacc aactcttttt ccgaaggtaa ctggcttcag
     2341 cagagcgcag ataccaaata ctgtccttct agtgtagccg tagttaggcc accacttcaa
     2401 gaactctgta gcaccgccta catacctcgc tctgctaatc ctgttaccag tggctgctgc
     2461 cagtggcgat aagtcgtgtc ttaccgggtt ggactcaaga cgatagttac cggataaggc
     2521 gcagcggtcg ggctgaacgg ggggttcgtg cacacagccc agcttggagc gaacgaccta
     2581 caccgaactg agatacctac agcgtgagct atgagaaagc gccacgcttc ccgaagggag
     2641 aaaggcggac aggtatccgg taagcggcag ggtcggaaca ggagagcgca cgagggagct
     2701 tccaggggga aacgcctggt atctttatag tcctgtcggg tttcgccacc tctgacttga
     2761 gcgtcgattt ttgtgatgct cgtcaggggg gcggagccta tggaaaaacg ccagcaacgc
     2821 ggccttttta cggttcctgg ccttttgctg gccttttgct cacatgttct ttcctgcgtt
     2881 atcccctgat tctgtggata accgtattac cgcctttgag tgagctgata ccgctcgccg
     2941 cagccgaacg accgagcgca gcgagtcagt gagcgaggaa gcggaagagc gcctgatgcg
     3001 gtattttctc cttacgcatc tgtgcggtat ttcacaccgc atatatggtg cactctcagt
     3061 acaatctgct ctgatgccgc atagttaagc cagtatacac tccgctatcg ctacgtgact
     3121 gggtcatggc tgcgccccga cacccgccaa cacccgctga cgcgccctga cgggcttgtc
     3181 tgctcccggc atccgcttac agacaagctg tgaccgtctc cgggagctgc atgtgtcaga
     3241 ggttttcacc gtcatcaccg aaacgcgcga ggcagctgcg gtaaagctca tcagcgtggt
     3301 cgtgaagcga ttcacagatg tctgcctgtt catccgcgtc cagctcgttg agtttctcca
     3361 gaagcgttaa tgtctggctt ctgataaagc gggccatgtt aagggcggtt ttttcctgtt
     3421 tggtcactga tgcctccgtg taagggggat ttctgttcat gggggtaatg ataccgatga
     3481 aacgagagag gatgctcacg atacgggtta ctgatgatga acatgcccgg ttactggaac
     3541 gttgtgaggg taaacaactg gcggtatgga tgcggcggga ccagagaaaa atcactcagg
     3601 gtcaatgcca gcgcttcgtt aatacagatg taggtgttcc acagggtagc cagcagcatc
     3661 ctgcgatgca gatccggaac ataatggtgc agggcgctga cttccgcgtt tccagacttt
     3721 acgaaacacg gaaaccgaag accattcatg ttgttgctca ggtcgcagac gttttgcagc
     3781 agcagtcgct tcacgttcgc tcgcgtatcg gtgattcatt ctgctaacca gtaaggcaac
     3841 cccgggcctt ttgctcacat gttcttttat ggctagctca gtcctaggta caatgctagc
     3901 gtttaacttt aagaaggaga tatacatgaa taaggcctac agtatcattt ggagccactc
     3961 cagacaggcc tggattgtgg cctcagagtt agccagagga catggttttg tccttgcaaa
     4021 aaatacactg ctggtattgg cggttgtttc cacaatcgga aatgcatttg cagactacaa
     4081 agacgatgac gacaagcgtc gcttatatga acttcacaca taccattcca gtctcacctg
     4141 cttcagtgaa ggtactatgg tatccgaaaa aatgtgggga tgctgcccga atcattggaa
     4201 atcatttggc tccagctgct acttgatttc taccaaggag aacttttgga gcacgagcga
     4261 gcagaactgt gtccagatgg gggcccatct ggtggtgatc aatactgaag cggagcagaa
     4321 tttcatcacc cagcagctga acgaaagctt atcttatttt ctgggtctgt cggatccaca
     4381 aggtaatggc aaatggcaat ggatcgacga tacgccgttt agtcaaaacg tccgcttctg
     4441 gcacccccat gaaccgaacc taccggaaga gcggtgtgtt tcaatagtgt actggaatcc
     4501 ttcgaaatgg ggctggaatg atgttttttg tgacagcaaa cacaactcga tttgtgaaat
     4561 gaagaaaatt tatctgatca ttctgaaccc gactaaggaa tctgccggta atactcttac
     4621 cgtgtcaaat tatactggga caccgggaag tgttatttct cttggtggtg tgcttgaagg
     4681 agataattca cttacggacc gtctggtggt gaaaggtaat acctctggtc aaagtgacat
     4741 cgtttatgtc aatgaagatg gcagtggtgg tcagacgaga gatggtatta atattatttc
     4801 tgtagaggga aattctgatg cagaattctc tctgaagaac cgcgtagttg ccggagctta
     4861 tgattacaca ctgcagaaag gaaacgagag tgggacagat aataagggat ggtatttaac
     4921 cagtcatctt cccacatctg atacccggca atacagaccg gagaacggaa gttatgctac
     4981 caatatggca ctggctaact cactgttcct catggatttg aatgagcgta agcaattcag
     5041 ggccatgagt gataatacac agcctgagtc tgcatccgtg tggatgaaga tcactggagg
     5101 aataagctct ggtaagctga atgacgggca aaataaaaca acaaccaatc agtttatcaa
     5161 tcagctcggg ggggatattt ataaattcca tgctgaacaa ctgggtgatt ttaccttagg
     5221 gattatggga ggatacgcga atgcaaaagg taaaacgata aattacacga gcaacaaagc
     5281 tgccagaaac acactggatg gttattctgt cggggtatac ggtacgtggt atcagaatgg
     5341 ggaaaatgca acagggctct ttgctgaaac ttggatgcaa tataactggt ttaatgcatc
     5401 agtgaaaggt gacggactgg aagaagaaaa atataatctg aatggtttaa ccgcttctgc
     5461 aggtggggga tataacctga atgtgcacac atggacatca cctgaaggaa taacaggtga
     5521 attctggtta cagcctcatt tgcaggctgt ctggatgggg gttacaccgg atacacatca
     5581 ggaggataac ggaacggtgg tgcagggagc agggaaaaat aatattcaga caaaagcagg
     5641 tattcgtgca tcctggaagg tgaaaagcac cctggataag gataccgggc ggaggttccg
     5701 tccgtatata gaggcaaact ggatccataa cactcatgaa tttggtgtta aaatgagtga
     5761 tgacagccag ttgttgtcag gtagccgaaa tcagggagag ataaagacag gtattgaagg
     5821 ggtgattact caaaacttgt cagtgaatgg cggagtcgca tatcaggcag gaggtcacgg
     5881 gagcaatgcc atctccggag cactggggat aaaatacagc ttctgataat gacgcaaaaa
     5941 accccgcttc ggcggggttt tttcgc
//
