# Supplementary material for: Engineering Adhesion of the Probiotic Strain Escherichia coli Nissle to the Fungal Pathogen Candida albicans
Source: ACS Synth Biol. 2024 Sep 12;13(12):4027–39. doi: 10.1021/acssynbio.4c00466 (PMC11669158; doi:10.1021/acssynbio.4c00466)
Supplement: Supplementary file 2 — sb4c00466_si_002.zip [file sb4c00466_si_002.zip › pAC5RA12.gb]

LOCUS       pAC5RA12                5774 bp    DNA     circular UNA 21-AUG-2024
DEFINITION  Generated by Gibson/Homology Cloning (pAC5RA PCR Product,
            pET-28_a_(+) PCR Product).
ACCESSION   urn.local...14e-i3zluar
VERSION     urn.local...14e-i3zluar
KEYWORDS    .
SOURCE      
  ORGANISM  .
FEATURES             Location/Qualifiers
     CDS             complement(182..997)
                     /standard_name="Kanr"
     rep_origin      1103..1722
     misc_feature    complement(2137..2361)
                     /standard_name="ROP"
     regulatory      2767..2801
                     /note="Geneious type: promoter"
                     /standard_name="BBAJ23114"
     sig_peptide     2830..2973
                     /standard_name="Signal peptide"
     misc_feature    2974..2997
                     /note="Geneious type: tag"
                     /standard_name="FLAG tag"
     CDS             2998..3285
                     /standard_name="synthetic peptide_01"
     misc_feature    3286..3315
                     /standard_name="cleavable linker"
     CDS             <3316..4632
                     /codon_start=1
                     /standard_name="AIDA1c"
     regulatory      4642..4675
                     /note="Geneious type: terminator"
                     /standard_name="BBA_B1002"
     regulatory      complement(4834..4872)
                     /note="Geneious type: terminator"
                     /standard_name="Terminator BBa_B1006"
     CDS             complement(4874..5632)
                     /standard_name="mKate2"
     regulatory      complement(5670..5707)
                     /note="Geneious type: promoter"
                     /standard_name="p(Cat)"
ORIGIN      
        1 tttgccgatt tcggcctatt ggttaaaaaa tgagctgatt taacaaaaat ttaacgcgaa
       61 ttttaacaaa atattaacgt ttacaatttc aggtggcact tttcggggaa atgtgcgcgg
      121 aacccctatt tgtttatttt tctaaataca ttcaaatatg tatccgctca tgaattaatt
      181 cttagaaaaa ctcatcgagc atcaaatgaa actgcaattt attcatatca ggattatcaa
      241 taccatattt ttgaaaaagc cgtttctgta atgaaggaga aaactcaccg aggcagttcc
      301 ataggatggc aagatcctgg tatcggtctg cgattccgac tcgtccaaca tcaatacaac
      361 ctattaattt cccctcgtca aaaataaggt tatcaagtga gaaatcacca tgagtgacga
      421 ctgaatccgg tgagaatggc aaaagtttat gcatttcttt ccagacttgt tcaacaggcc
      481 agccattacg ctcgtcatca aaatcactcg catcaaccaa accgttattc attcgtgatt
      541 gcgcctgagc gagacgaaat acgcgatcgc tgttaaaagg acaattacaa acaggaatcg
      601 aatgcaaccg gcgcaggaac actgccagcg catcaacaat attttcacct gaatcaggat
      661 attcttctaa tacctggaat gctgttttcc cggggatcgc agtggtgagt aaccatgcat
      721 catcaggagt acggataaaa tgcttgatgg tcggaagagg cataaattcc gtcagccagt
      781 ttagtctgac catctcatct gtaacatcat tggcaacgct acctttgcca tgtttcagaa
      841 acaactctgg cgcatcgggc ttcccataca atcgatagat tgtcgcacct gattgcccga
      901 cattatcgcg agcccattta tacccatata aatcagcatc catgttggaa tttaatcgcg
      961 gcctagagca agacgtttcc cgttgaatat ggctcataac accccttgta ttactgttta
     1021 tgtaagcaga cagttttatt gttcatgacc aaaatccctt aacgtgagtt ttcgttccac
     1081 tgagcgtcag accccgtaga aaagatcaaa ggatcttctt gagatccttt ttttctgcgc
     1141 gtaatctgct gcttgcaaac aaaaaaacca ccgctaccag cggtggtttg tttgccggat
     1201 caagagctac caactctttt tccgaaggta actggcttca gcagagcgca gataccaaat
     1261 actgtccttc tagtgtagcc gtagttaggc caccacttca agaactctgt agcaccgcct
     1321 acatacctcg ctctgctaat cctgttacca gtggctgctg ccagtggcga taagtcgtgt
     1381 cttaccgggt tggactcaag acgatagtta ccggataagg cgcagcggtc gggctgaacg
     1441 gggggttcgt gcacacagcc cagcttggag cgaacgacct acaccgaact gagataccta
     1501 cagcgtgagc tatgagaaag cgccacgctt cccgaaggga gaaaggcgga caggtatccg
     1561 gtaagcggca gggtcggaac aggagagcgc acgagggagc ttccaggggg aaacgcctgg
     1621 tatctttata gtcctgtcgg gtttcgccac ctctgacttg agcgtcgatt tttgtgatgc
     1681 tcgtcagggg ggcggagcct atggaaaaac gccagcaacg cggccttttt acggttcctg
     1741 gccttttgct ggccttttgc tcacatgttc tttcctgcgt tatcccctga ttctgtggat
     1801 aaccgtatta ccgcctttga gtgagctgat accgctcgcc gcagccgaac gaccgagcgc
     1861 agcgagtcag tgagcgagga agcggaagag cgcctgatgc ggtattttct ccttacgcat
     1921 ctgtgcggta tttcacaccg catatatggt gcactctcag tacaatctgc tctgatgccg
     1981 catagttaag ccagtataca ctccgctatc gctacgtgac tgggtcatgg ctgcgccccg
     2041 acacccgcca acacccgctg acgcgccctg acgggcttgt ctgctcccgg catccgctta
     2101 cagacaagct gtgaccgtct ccgggagctg catgtgtcag aggttttcac cgtcatcacc
     2161 gaaacgcgcg aggcagctgc ggtaaagctc atcagcgtgg tcgtgaagcg attcacagat
     2221 gtctgcctgt tcatccgcgt ccagctcgtt gagtttctcc agaagcgtta atgtctggct
     2281 tctgataaag cgggccatgt taagggcggt tttttcctgt ttggtcactg atgcctccgt
     2341 gtaaggggga tttctgttca tgggggtaat gataccgatg aaacgagaga ggatgctcac
     2401 gatacgggtt actgatgatg aacatgcccg gttactggaa cgttgtgagg gtaaacaact
     2461 ggcggtatgg atgcggcggg accagagaaa aatcactcag ggtcaatgcc agcgcttcgt
     2521 taatacagat gtaggtgttc cacagggtag ccagcagcat cctgcgatgc agatccggaa
     2581 cataatggtg cagggcgctg acttccgcgt ttccagactt tacgaaacac ggaaaccgaa
     2641 gaccattcat gttgttgctc aggtcgcaga cgttttgcag cagcagtcgc ttcacgttcg
     2701 ctcgcgtatc ggtgattcat tctgctaacc agtaaggcaa ccccgggcct tttgctcaca
     2761 tgttctttta tggctagctc agtcctaggt acaatgctag cgtttaactt taagaaggag
     2821 atatacatga ataaggccta cagtatcatt tggagccact ccagacaggc ctggattgtg
     2881 gcctcagagt tagccagagg acatggtttt gtccttgcaa aaaatacact gctggtattg
     2941 gcggttgttt ccacaatcgg aaatgcattt gcagactaca aagacgatga cgacaagatc
     3001 aaaattgagt tcactagccg tgaagtaccg tggaactcta agctggacgg ctacctggat
     3061 gacggtgcga cgcgcctgtt tgcgtaccag caaaaccacc cggtggcggc cgttctgtct
     3121 acccgtatca tgtatggtcc gattagccgt cagatcgccc gtgcggacga agcactgcat
     3181 accttttcta acccactgat cctggtggct gacaaaaagt ctctggtacc ggttgaaaag
     3241 ggcaccttca tgctggaagg taatcaatgc ggtgttgaag gcaaaatcat tctgaacccg
     3301 actaaggaat ctgccggtaa tactcttacc gtgtcaaatt atactgggac accgggaagt
     3361 gttatttctc ttggtggtgt gcttgaagga gataattcac ttacggaccg tctggtggtg
     3421 aaaggtaata cctctggtca aagtgacatc gtttatgtca atgaagatgg cagtggtggt
     3481 cagacgagag atggtattaa tattatttct gtagagggaa attctgatgc agaattctct
     3541 ctgaagaacc gcgtagttgc cggagcttat gattacacac tgcagaaagg aaacgagagt
     3601 gggacagata ataagggatg gtatttaacc agtcatcttc ccacatctga tacccggcaa
     3661 tacagaccgg agaacggaag ttatgctacc aatatggcac tggctaactc actgttcctc
     3721 atggatttga atgagcgtaa gcaattcagg gccatgagtg ataatacaca gcctgagtct
     3781 gcatccgtgt ggatgaagat cactggagga ataagctctg gtaagctgaa tgacgggcaa
     3841 aataaaacaa caaccaatca gtttatcaat cagctcgggg gggatattta taaattccat
     3901 gctgaacaac tgggtgattt taccttaggg attatgggag gatacgcgaa tgcaaaaggt
     3961 aaaacgataa attacacgag caacaaagct gccagaaaca cactggatgg ttattctgtc
     4021 ggggtatacg gtacgtggta tcagaatggg gaaaatgcaa cagggctctt tgctgaaact
     4081 tggatgcaat ataactggtt taatgcatca gtgaaaggtg acggactgga agaagaaaaa
     4141 tataatctga atggtttaac cgcttctgca ggtgggggat ataacctgaa tgtgcacaca
     4201 tggacatcac ctgaaggaat aacaggtgaa ttctggttac agcctcattt gcaggctgtc
     4261 tggatggggg ttacaccgga tacacatcag gaggataacg gaacggtggt gcagggagca
     4321 gggaaaaata atattcagac aaaagcaggt attcgtgcat cctggaaggt gaaaagcacc
     4381 ctggataagg ataccgggcg gaggttccgt ccgtatatag aggcaaactg gatccataac
     4441 actcatgaat ttggtgttaa aatgagtgat gacagccagt tgttgtcagg tagccgaaat
     4501 cagggagaga taaagacagg tattgaaggg gtgattactc aaaacttgtc agtgaatggc
     4561 ggagtcgcat atcaggcagg aggtcacggg agcaatgcca tctccggagc actggggata
     4621 aaatacagct tctgataatg acgcaaaaaa ccccgcttcg gcggggtttt ttcgccacct
     4681 cgaccccaaa aaacttgatt agggtgatgg ttcacgtagt gggccatcgc cctgatagac
     4741 ggtttttcgc cctttgacgt tggagtccac gttctttaat attgtcgacg gagcccattt
     4801 atgcgttaaa aaatcaccca atacattgat tagaaaaaaa accccgccct gtcaggggcg
     4861 gggttttttt ttattaacgg tgtcccaatt tagaaggcaa atcacaataa cgtgcgacgg
     4921 ctacttcgtg ctgctcaaca taagtttcct tatctgcttc tttgatacgt tctaaacgac
     4981 gatcgacgta gtaaacacca ggcatcttaa gatttttagc tggcttttta gaacggtatg
     5041 tggtcttcaa attacagata aggtgacctc caccgacaag tttcaaagcc atatcagcac
     5101 gaccttccaa tccgccatcc gcaggatata aagtttccgt agatgcttcc catccaaggg
     5161 tctttttctg cataacagga ccattagatg gaaaattaac tccacggatt tttacgttgt
     5221 agataagaca accatcttgc agagatgtat cttgagttgc tgtcaatact ccaccatctt
     5281 cataagttgt gacacgttcc catgtaaatc cttcaggaaa tgactgttta aagaaatctg
     5341 ggataccttg ggtatgattg ataaaagttt ttgatccgta cataaaagat gtggcaagaa
     5401 tatcaaaggc aaaaggcaat ggtccacctt caacggcctt aatacgcatg gtctgagtac
     5461 cttcatatgg ttttccttct ccttctgagg tacatttaaa gtggtgatta tttactgttc
     5521 cttccatgta caatttcatg tgcatgtttt ctttgataag ttctgatgaa gccatagtag
     5581 ttcctcctcg tagctttact aatataacat tcagcttctt ttttgtaagc atgcaaccta
     5641 aatggctaag tactccctcg gagtccgaat gtttcattat ggtgaaagtt ggaacctctt
     5701 acgtgccgac tcttgttcca aactggaaca acactcaacc ctatctcggt ctattctttt
     5761 gatttataag ggat
//
