# Supplementary material for: Engineering Adhesion of the Probiotic Strain Escherichia coli Nissle to the Fungal Pathogen Candida albicans
Source: ACS Synth Biol. 2024 Sep 12;13(12):4027–39. doi: 10.1021/acssynbio.4c00466 (PMC11669158; doi:10.1021/acssynbio.4c00466)
Supplement: Supplementary file 2 — sb4c00466_si_002.zip [file sb4c00466_si_002.zip › pAC5RA13.gb]

LOCUS       pAC5RA13                5774 bp    DNA     circular UNA 21-AUG-2024
DEFINITION  Generated by Gibson/Homology Cloning (pAC5RA PCR Product,
            pET-28_a_(+) PCR Product).
ACCESSION   urn.local...16p-i3zlx81
VERSION     urn.local...16p-i3zlx81
KEYWORDS    .
SOURCE      
  ORGANISM  .
FEATURES             Location/Qualifiers
     misc_feature    complement(380..604)
                     /standard_name="ROP"
     regulatory      1010..1044
                     /note="Geneious type: promoter"
                     /standard_name="BBAJ23114"
     sig_peptide     1073..1216
                     /standard_name="Signal peptide"
     misc_feature    1217..1240
                     /note="Geneious type: tag"
                     /standard_name="FLAG tag"
     CDS             1241..1528
                     /standard_name="synthetic peptide_01"
     misc_feature    1529..1558
                     /standard_name="non-cleavable linker"
     CDS             <1559..2875
                     /codon_start=1
                     /standard_name="AIDA1c"
     regulatory      2885..2918
                     /note="Geneious type: terminator"
                     /standard_name="BBA_B1002"
     regulatory      complement(3077..3115)
                     /note="Geneious type: terminator"
                     /standard_name="Terminator BBa_B1006"
     CDS             complement(3117..3875)
                     /standard_name="mKate2"
     regulatory      complement(3913..3950)
                     /note="Geneious type: promoter"
                     /standard_name="p(Cat)"
     CDS             complement(4199..5014)
                     /standard_name="Kanr"
     rep_origin      5120..5739
ORIGIN      
        1 tgctcacatg ttctttcctg cgttatcccc tgattctgtg gataaccgta ttaccgcctt
       61 tgagtgagct gataccgctc gccgcagccg aacgaccgag cgcagcgagt cagtgagcga
      121 ggaagcggaa gagcgcctga tgcggtattt tctccttacg catctgtgcg gtatttcaca
      181 ccgcatatat ggtgcactct cagtacaatc tgctctgatg ccgcatagtt aagccagtat
      241 acactccgct atcgctacgt gactgggtca tggctgcgcc ccgacacccg ccaacacccg
      301 ctgacgcgcc ctgacgggct tgtctgctcc cggcatccgc ttacagacaa gctgtgaccg
      361 tctccgggag ctgcatgtgt cagaggtttt caccgtcatc accgaaacgc gcgaggcagc
      421 tgcggtaaag ctcatcagcg tggtcgtgaa gcgattcaca gatgtctgcc tgttcatccg
      481 cgtccagctc gttgagtttc tccagaagcg ttaatgtctg gcttctgata aagcgggcca
      541 tgttaagggc ggttttttcc tgtttggtca ctgatgcctc cgtgtaaggg ggatttctgt
      601 tcatgggggt aatgataccg atgaaacgag agaggatgct cacgatacgg gttactgatg
      661 atgaacatgc ccggttactg gaacgttgtg agggtaaaca actggcggta tggatgcggc
      721 gggaccagag aaaaatcact cagggtcaat gccagcgctt cgttaataca gatgtaggtg
      781 ttccacaggg tagccagcag catcctgcga tgcagatccg gaacataatg gtgcagggcg
      841 ctgacttccg cgtttccaga ctttacgaaa cacggaaacc gaagaccatt catgttgttg
      901 ctcaggtcgc agacgttttg cagcagcagt cgcttcacgt tcgctcgcgt atcggtgatt
      961 cattctgcta accagtaagg caaccccggg ccttttgctc acatgttctt ttatggctag
     1021 ctcagtccta ggtacaatgc tagcgtttaa ctttaagaag gagatataca tgaataaggc
     1081 ctacagtatc atttggagcc actccagaca ggcctggatt gtggcctcag agttagccag
     1141 aggacatggt tttgtccttg caaaaaatac actgctggta ttggcggttg tttccacaat
     1201 cggaaatgca tttgcagact acaaagacga tgacgacaag atcaaaattg agttcactag
     1261 ccgtgaagta ccgtggaact ctaagctgga cggctacctg gatgacggtg cgacgcgcct
     1321 gtttgcgtac cagcaaaacc acccggtggc ggccgttctg tctacccgta tcatgtatgg
     1381 tccgattagc cgtcagatcg cccgtgcgga cgaagcactg catacctttt ctaacccact
     1441 gatcctggtg gctgacaaaa agtctctggt accggttgaa aagggcacct tcatgctgga
     1501 aggtaatcaa tgcggtgttg aaggcaaaat cattctgaac ccgactaagg aactgaccgg
     1561 taatactctt accgtgtcaa attatactgg gacaccggga agtgttattt ctcttggtgg
     1621 tgtgcttgaa ggagataatt cacttacgga ccgtctggtg gtgaaaggta atacctctgg
     1681 tcaaagtgac atcgtttatg tcaatgaaga tggcagtggt ggtcagacga gagatggtat
     1741 taatattatt tctgtagagg gaaattctga tgcagaattc tctctgaaga accgcgtagt
     1801 tgccggagct tatgattaca cactgcagaa aggaaacgag agtgggacag ataataaggg
     1861 atggtattta accagtcatc ttcccacatc tgatacccgg caatacagac cggagaacgg
     1921 aagttatgct accaatatgg cactggctaa ctcactgttc ctcatggatt tgaatgagcg
     1981 taagcaattc agggccatga gtgataatac acagcctgag tctgcatccg tgtggatgaa
     2041 gatcactgga ggaataagct ctggtaagct gaatgacggg caaaataaaa caacaaccaa
     2101 tcagtttatc aatcagctcg ggggggatat ttataaattc catgctgaac aactgggtga
     2161 ttttacctta gggattatgg gaggatacgc gaatgcaaaa ggtaaaacga taaattacac
     2221 gagcaacaaa gctgccagaa acacactgga tggttattct gtcggggtat acggtacgtg
     2281 gtatcagaat ggggaaaatg caacagggct ctttgctgaa acttggatgc aatataactg
     2341 gtttaatgca tcagtgaaag gtgacggact ggaagaagaa aaatataatc tgaatggttt
     2401 aaccgcttct gcaggtgggg gatataacct gaatgtgcac acatggacat cacctgaagg
     2461 aataacaggt gaattctggt tacagcctca tttgcaggct gtctggatgg gggttacacc
     2521 ggatacacat caggaggata acggaacggt ggtgcaggga gcagggaaaa ataatattca
     2581 gacaaaagca ggtattcgtg catcctggaa ggtgaaaagc accctggata aggataccgg
     2641 gcggaggttc cgtccgtata tagaggcaaa ctggatccat aacactcatg aatttggtgt
     2701 taaaatgagt gatgacagcc agttgttgtc aggtagccga aatcagggag agataaagac
     2761 aggtattgaa ggggtgatta ctcaaaactt gtcagtgaat ggcggagtcg catatcaggc
     2821 aggaggtcac gggagcaatg ccatctccgg agcactgggg ataaaataca gcttctgata
     2881 atgacgcaaa aaaccccgct tcggcggggt tttttcgcca cctcgacccc aaaaaacttg
     2941 attagggtga tggttcacgt agtgggccat cgccctgata gacggttttt cgccctttga
     3001 cgttggagtc cacgttcttt aatattgtcg acggagccca tttatgcgtt aaaaaatcac
     3061 ccaatacatt gattagaaaa aaaaccccgc cctgtcaggg gcggggtttt tttttattaa
     3121 cggtgtccca atttagaagg caaatcacaa taacgtgcga cggctacttc gtgctgctca
     3181 acataagttt ccttatctgc ttctttgata cgttctaaac gacgatcgac gtagtaaaca
     3241 ccaggcatct taagattttt agctggcttt ttagaacggt atgtggtctt caaattacag
     3301 ataaggtgac ctccaccgac aagtttcaaa gccatatcag cacgaccttc caatccgcca
     3361 tccgcaggat ataaagtttc cgtagatgct tcccatccaa gggtcttttt ctgcataaca
     3421 ggaccattag atggaaaatt aactccacgg atttttacgt tgtagataag acaaccatct
     3481 tgcagagatg tatcttgagt tgctgtcaat actccaccat cttcataagt tgtgacacgt
     3541 tcccatgtaa atccttcagg aaatgactgt ttaaagaaat ctgggatacc ttgggtatga
     3601 ttgataaaag tttttgatcc gtacataaaa gatgtggcaa gaatatcaaa ggcaaaaggc
     3661 aatggtccac cttcaacggc cttaatacgc atggtctgag taccttcata tggttttcct
     3721 tctccttctg aggtacattt aaagtggtga ttatttactg ttccttccat gtacaatttc
     3781 atgtgcatgt tttctttgat aagttctgat gaagccatag tagttcctcc tcgtagcttt
     3841 actaatataa cattcagctt cttttttgta agcatgcaac ctaaatggct aagtactccc
     3901 tcggagtccg aatgtttcat tatggtgaaa gttggaacct cttacgtgcc gactcttgtt
     3961 ccaaactgga acaacactca accctatctc ggtctattct tttgatttat aagggatttt
     4021 gccgatttcg gcctattggt taaaaaatga gctgatttaa caaaaattta acgcgaattt
     4081 taacaaaata ttaacgttta caatttcagg tggcactttt cggggaaatg tgcgcggaac
     4141 ccctatttgt ttatttttct aaatacattc aaatatgtat ccgctcatga attaattctt
     4201 agaaaaactc atcgagcatc aaatgaaact gcaatttatt catatcagga ttatcaatac
     4261 catatttttg aaaaagccgt ttctgtaatg aaggagaaaa ctcaccgagg cagttccata
     4321 ggatggcaag atcctggtat cggtctgcga ttccgactcg tccaacatca atacaaccta
     4381 ttaatttccc ctcgtcaaaa ataaggttat caagtgagaa atcaccatga gtgacgactg
     4441 aatccggtga gaatggcaaa agtttatgca tttctttcca gacttgttca acaggccagc
     4501 cattacgctc gtcatcaaaa tcactcgcat caaccaaacc gttattcatt cgtgattgcg
     4561 cctgagcgag acgaaatacg cgatcgctgt taaaaggaca attacaaaca ggaatcgaat
     4621 gcaaccggcg caggaacact gccagcgcat caacaatatt ttcacctgaa tcaggatatt
     4681 cttctaatac ctggaatgct gttttcccgg ggatcgcagt ggtgagtaac catgcatcat
     4741 caggagtacg gataaaatgc ttgatggtcg gaagaggcat aaattccgtc agccagttta
     4801 gtctgaccat ctcatctgta acatcattgg caacgctacc tttgccatgt ttcagaaaca
     4861 actctggcgc atcgggcttc ccatacaatc gatagattgt cgcacctgat tgcccgacat
     4921 tatcgcgagc ccatttatac ccatataaat cagcatccat gttggaattt aatcgcggcc
     4981 tagagcaaga cgtttcccgt tgaatatggc tcataacacc ccttgtatta ctgtttatgt
     5041 aagcagacag ttttattgtt catgaccaaa atcccttaac gtgagttttc gttccactga
     5101 gcgtcagacc ccgtagaaaa gatcaaagga tcttcttgag atcctttttt tctgcgcgta
     5161 atctgctgct tgcaaacaaa aaaaccaccg ctaccagcgg tggtttgttt gccggatcaa
     5221 gagctaccaa ctctttttcc gaaggtaact ggcttcagca gagcgcagat accaaatact
     5281 gtccttctag tgtagccgta gttaggccac cacttcaaga actctgtagc accgcctaca
     5341 tacctcgctc tgctaatcct gttaccagtg gctgctgcca gtggcgataa gtcgtgtctt
     5401 accgggttgg actcaagacg atagttaccg gataaggcgc agcggtcggg ctgaacgggg
     5461 ggttcgtgca cacagcccag cttggagcga acgacctaca ccgaactgag atacctacag
     5521 cgtgagctat gagaaagcgc cacgcttccc gaagggagaa aggcggacag gtatccggta
     5581 agcggcaggg tcggaacagg agagcgcacg agggagcttc cagggggaaa cgcctggtat
     5641 ctttatagtc ctgtcgggtt tcgccacctc tgacttgagc gtcgattttt gtgatgctcg
     5701 tcaggggggc ggagcctatg gaaaaacgcc agcaacgcgg cctttttacg gttcctggcc
     5761 ttttgctggc cttt
//
