# Supplementary material for: Engineering Adhesion of the Probiotic Strain Escherichia coli Nissle to the Fungal Pathogen Candida albicans
Source: ACS Synth Biol. 2024 Sep 12;13(12):4027–39. doi: 10.1021/acssynbio.4c00466 (PMC11669158; doi:10.1021/acssynbio.4c00466)
Supplement: Supplementary file 2 — sb4c00466_si_002.zip [file sb4c00466_si_002.zip › pAC5RA22.gb]

LOCUS       pAC5RA22                5774 bp    DNA     circular UNA 21-AUG-2024
DEFINITION  Gibson/Homology Cloning ligation product.
ACCESSION   urn.local...14z-i3zlv7s
VERSION     urn.local...14z-i3zlv7s
KEYWORDS    .
SOURCE      
  ORGANISM  .
FEATURES             Location/Qualifiers
     regulatory      370..404
                     /note="Geneious type: promoter"
                     /standard_name="BBAJ23114"
     sig_peptide     433..576
                     /standard_name="Signal peptide"
     misc_feature    577..600
                     /note="Geneious type: tag"
                     /standard_name="FLAG tag"
     CDS             601..888
                     /standard_name="synthetic peptide_02"
     misc_feature    889..918
                     /standard_name="cleavable linker"
     CDS             <919..2235
                     /codon_start=1
                     /standard_name="AIDA1c"
     regulatory      2245..2278
                     /note="Geneious type: terminator"
                     /standard_name="BBA_B1002"
     regulatory      complement(2437..2475)
                     /note="Geneious type: terminator"
                     /standard_name="Terminator BBa_B1006"
     CDS             complement(2477..3235)
                     /standard_name="mKate2"
     regulatory      complement(3273..3310)
                     /note="Geneious type: promoter"
                     /standard_name="p(Cat)"
     CDS             complement(3559..4374)
                     /standard_name="Kanr"
     rep_origin      4480..5099
     misc_feature    complement(5514..5738)
                     /standard_name="ROP"
ORIGIN      
        1 cacgatacgg gttactgatg atgaacatgc ccggttactg gaacgttgtg agggtaaaca
       61 actggcggta tggatgcggc gggaccagag aaaaatcact cagggtcaat gccagcgctt
      121 cgttaataca gatgtaggtg ttccacaggg tagccagcag catcctgcga tgcagatccg
      181 gaacataatg gtgcagggcg ctgacttccg cgtttccaga ctttacgaaa cacggaaacc
      241 gaagaccatt catgttgttg ctcaggtcgc agacgttttg cagcagcagt cgcttcacgt
      301 tcgctcgcgt atcggtgatt cattctgcta accagtaagg caaccccggg ccttttgctc
      361 acatgttctt ttatggctag ctcagtccta ggtacaatgc tagcgtttaa ctttaagaag
      421 gagatataca tgaataaggc ctacagtatc atttggagcc actccagaca ggcctggatt
      481 gtggcctcag agttagccag aggacatggt tttgtccttg caaaaaatac actgctggta
      541 ttggcggttg tttccacaat cggaaatgca tttgcagact acaaagacga tgacgacaag
      601 gctaaagctg aaagcacttc ccgcgaagta ccgggcaact ctaagctgga cggtcgcctc
      661 gacgatggtg ctacccgtct gtctgcgggt caacagaacc atccagtagc ggcagtgctg
      721 agcacccgtg ccatgggtgg cccgaacagc cgtcaggacg cacgcgcgga tgaagcgctc
      781 cacaccggct ctaacccggg tagcggtgtt gccgataaga aatctctcgt tccggttgaa
      841 aaaggcactg ctatgctgga aggtaaccag tgtggtgttg agggtaaaat cattctgaac
      901 ccgactaagg aatctgccgg taatactctt accgtgtcaa attatactgg gacaccggga
      961 agtgttattt ctcttggtgg tgtgcttgaa ggagataatt cacttacgga ccgtctggtg
     1021 gtgaaaggta atacctctgg tcaaagtgac atcgtttatg tcaatgaaga tggcagtggt
     1081 ggtcagacga gagatggtat taatattatt tctgtagagg gaaattctga tgcagaattc
     1141 tctctgaaga accgcgtagt tgccggagct tatgattaca cactgcagaa aggaaacgag
     1201 agtgggacag ataataaggg atggtattta accagtcatc ttcccacatc tgatacccgg
     1261 caatacagac cggagaacgg aagttatgct accaatatgg cactggctaa ctcactgttc
     1321 ctcatggatt tgaatgagcg taagcaattc agggccatga gtgataatac acagcctgag
     1381 tctgcatccg tgtggatgaa gatcactgga ggaataagct ctggtaagct gaatgacggg
     1441 caaaataaaa caacaaccaa tcagtttatc aatcagctcg ggggggatat ttataaattc
     1501 catgctgaac aactgggtga ttttacctta gggattatgg gaggatacgc gaatgcaaaa
     1561 ggtaaaacga taaattacac gagcaacaaa gctgccagaa acacactgga tggttattct
     1621 gtcggggtat acggtacgtg gtatcagaat ggggaaaatg caacagggct ctttgctgaa
     1681 acttggatgc aatataactg gtttaatgca tcagtgaaag gtgacggact ggaagaagaa
     1741 aaatataatc tgaatggttt aaccgcttct gcaggtgggg gatataacct gaatgtgcac
     1801 acatggacat cacctgaagg aataacaggt gaattctggt tacagcctca tttgcaggct
     1861 gtctggatgg gggttacacc ggatacacat caggaggata acggaacggt ggtgcaggga
     1921 gcagggaaaa ataatattca gacaaaagca ggtattcgtg catcctggaa ggtgaaaagc
     1981 accctggata aggataccgg gcggaggttc cgtccgtata tagaggcaaa ctggatccat
     2041 aacactcatg aatttggtgt taaaatgagt gatgacagcc agttgttgtc aggtagccga
     2101 aatcagggag agataaagac aggtattgaa ggggtgatta ctcaaaactt gtcagtgaat
     2161 ggcggagtcg catatcaggc aggaggtcac gggagcaatg ccatctccgg agcactgggg
     2221 ataaaataca gcttctgata atgacgcaaa aaaccccgct tcggcggggt tttttcgcca
     2281 cctcgacccc aaaaaacttg attagggtga tggttcacgt agtgggccat cgccctgata
     2341 gacggttttt cgccctttga cgttggagtc cacgttcttt aatattgtcg acggagccca
     2401 tttatgcgtt aaaaaatcac ccaatacatt gattagaaaa aaaaccccgc cctgtcaggg
     2461 gcggggtttt tttttattaa cggtgtccca atttagaagg caaatcacaa taacgtgcga
     2521 cggctacttc gtgctgctca acataagttt ccttatctgc ttctttgata cgttctaaac
     2581 gacgatcgac gtagtaaaca ccaggcatct taagattttt agctggcttt ttagaacggt
     2641 atgtggtctt caaattacag ataaggtgac ctccaccgac aagtttcaaa gccatatcag
     2701 cacgaccttc caatccgcca tccgcaggat ataaagtttc cgtagatgct tcccatccaa
     2761 gggtcttttt ctgcataaca ggaccattag atggaaaatt aactccacgg atttttacgt
     2821 tgtagataag acaaccatct tgcagagatg tatcttgagt tgctgtcaat actccaccat
     2881 cttcataagt tgtgacacgt tcccatgtaa atccttcagg aaatgactgt ttaaagaaat
     2941 ctgggatacc ttgggtatga ttgataaaag tttttgatcc gtacataaaa gatgtggcaa
     3001 gaatatcaaa ggcaaaaggc aatggtccac cttcaacggc cttaatacgc atggtctgag
     3061 taccttcata tggttttcct tctccttctg aggtacattt aaagtggtga ttatttactg
     3121 ttccttccat gtacaatttc atgtgcatgt tttctttgat aagttctgat gaagccatag
     3181 tagttcctcc tcgtagcttt actaatataa cattcagctt cttttttgta agcatgcaac
     3241 ctaaatggct aagtactccc tcggagtccg aatgtttcat tatggtgaaa gttggaacct
     3301 cttacgtgcc gactcttgtt ccaaactgga acaacactca accctatctc ggtctattct
     3361 tttgatttat aagggatttt gccgatttcg gcctattggt taaaaaatga gctgatttaa
     3421 caaaaattta acgcgaattt taacaaaata ttaacgttta caatttcagg tggcactttt
     3481 cggggaaatg tgcgcggaac ccctatttgt ttatttttct aaatacattc aaatatgtat
     3541 ccgctcatga attaattctt agaaaaactc atcgagcatc aaatgaaact gcaatttatt
     3601 catatcagga ttatcaatac catatttttg aaaaagccgt ttctgtaatg aaggagaaaa
     3661 ctcaccgagg cagttccata ggatggcaag atcctggtat cggtctgcga ttccgactcg
     3721 tccaacatca atacaaccta ttaatttccc ctcgtcaaaa ataaggttat caagtgagaa
     3781 atcaccatga gtgacgactg aatccggtga gaatggcaaa agtttatgca tttctttcca
     3841 gacttgttca acaggccagc cattacgctc gtcatcaaaa tcactcgcat caaccaaacc
     3901 gttattcatt cgtgattgcg cctgagcgag acgaaatacg cgatcgctgt taaaaggaca
     3961 attacaaaca ggaatcgaat gcaaccggcg caggaacact gccagcgcat caacaatatt
     4021 ttcacctgaa tcaggatatt cttctaatac ctggaatgct gttttcccgg ggatcgcagt
     4081 ggtgagtaac catgcatcat caggagtacg gataaaatgc ttgatggtcg gaagaggcat
     4141 aaattccgtc agccagttta gtctgaccat ctcatctgta acatcattgg caacgctacc
     4201 tttgccatgt ttcagaaaca actctggcgc atcgggcttc ccatacaatc gatagattgt
     4261 cgcacctgat tgcccgacat tatcgcgagc ccatttatac ccatataaat cagcatccat
     4321 gttggaattt aatcgcggcc tagagcaaga cgtttcccgt tgaatatggc tcataacacc
     4381 ccttgtatta ctgtttatgt aagcagacag ttttattgtt catgaccaaa atcccttaac
     4441 gtgagttttc gttccactga gcgtcagacc ccgtagaaaa gatcaaagga tcttcttgag
     4501 atcctttttt tctgcgcgta atctgctgct tgcaaacaaa aaaaccaccg ctaccagcgg
     4561 tggtttgttt gccggatcaa gagctaccaa ctctttttcc gaaggtaact ggcttcagca
     4621 gagcgcagat accaaatact gtccttctag tgtagccgta gttaggccac cacttcaaga
     4681 actctgtagc accgcctaca tacctcgctc tgctaatcct gttaccagtg gctgctgcca
     4741 gtggcgataa gtcgtgtctt accgggttgg actcaagacg atagttaccg gataaggcgc
     4801 agcggtcggg ctgaacgggg ggttcgtgca cacagcccag cttggagcga acgacctaca
     4861 ccgaactgag atacctacag cgtgagctat gagaaagcgc cacgcttccc gaagggagaa
     4921 aggcggacag gtatccggta agcggcaggg tcggaacagg agagcgcacg agggagcttc
     4981 cagggggaaa cgcctggtat ctttatagtc ctgtcgggtt tcgccacctc tgacttgagc
     5041 gtcgattttt gtgatgctcg tcaggggggc ggagcctatg gaaaaacgcc agcaacgcgg
     5101 cctttttacg gttcctggcc ttttgctggc cttttgctca catgttcttt cctgcgttat
     5161 cccctgattc tgtggataac cgtattaccg cctttgagtg agctgatacc gctcgccgca
     5221 gccgaacgac cgagcgcagc gagtcagtga gcgaggaagc ggaagagcgc ctgatgcggt
     5281 attttctcct tacgcatctg tgcggtattt cacaccgcat atatggtgca ctctcagtac
     5341 aatctgctct gatgccgcat agttaagcca gtatacactc cgctatcgct acgtgactgg
     5401 gtcatggctg cgccccgaca cccgccaaca cccgctgacg cgccctgacg ggcttgtctg
     5461 ctcccggcat ccgcttacag acaagctgtg accgtctccg ggagctgcat gtgtcagagg
     5521 ttttcaccgt catcaccgaa acgcgcgagg cagctgcggt aaagctcatc agcgtggtcg
     5581 tgaagcgatt cacagatgtc tgcctgttca tccgcgtcca gctcgttgag tttctccaga
     5641 agcgttaatg tctggcttct gataaagcgg gccatgttaa gggcggtttt ttcctgtttg
     5701 gtcactgatg cctccgtgta agggggattt ctgttcatgg gggtaatgat accgatgaaa
     5761 cgagagagga tgct
//
