# Supplementary material for: Engineering Adhesion of the Probiotic Strain Escherichia coli Nissle to the Fungal Pathogen Candida albicans
Source: ACS Synth Biol. 2024 Sep 12;13(12):4027–39. doi: 10.1021/acssynbio.4c00466 (PMC11669158; doi:10.1021/acssynbio.4c00466)
Supplement: Supplementary file 2 — sb4c00466_si_002.zip [file sb4c00466_si_002.zip › pAC5RA23.gb]

LOCUS       pAC5RA23                5774 bp    DNA     circular UNA 21-AUG-2024
DEFINITION  Gibson/Homology Cloning ligation product.
ACCESSION   urn.local...17d-i3zly2z
VERSION     urn.local...17d-i3zly2z
KEYWORDS    .
SOURCE      
  ORGANISM  .
FEATURES             Location/Qualifiers
     misc_feature    complement(369..593)
                     /standard_name="ROP"
     regulatory      999..1033
                     /note="Geneious type: promoter"
                     /standard_name="BBAJ23114"
     sig_peptide     1062..1205
                     /standard_name="Signal peptide"
     misc_feature    1206..1229
                     /note="Geneious type: tag"
                     /standard_name="FLAG tag"
     CDS             1230..1517
                     /standard_name="synthetic peptide_02"
     misc_feature    1518..1547
                     /standard_name="non cleavable linker"
     CDS             <1548..2864
                     /codon_start=1
                     /standard_name="AIDA1c"
     regulatory      2874..2907
                     /note="Geneious type: terminator"
                     /standard_name="BBA_B1002"
     regulatory      complement(3066..3104)
                     /note="Geneious type: terminator"
                     /standard_name="Terminator BBa_B1006"
     CDS             complement(3106..3864)
                     /standard_name="mKate2"
     regulatory      complement(3902..3939)
                     /note="Geneious type: promoter"
                     /standard_name="p(Cat)"
     CDS             complement(4188..5003)
                     /standard_name="Kanr"
     rep_origin      5109..5728
ORIGIN      
        1 tctttcctgc gttatcccct gattctgtgg ataaccgtat taccgccttt gagtgagctg
       61 ataccgctcg ccgcagccga acgaccgagc gcagcgagtc agtgagcgag gaagcggaag
      121 agcgcctgat gcggtatttt ctccttacgc atctgtgcgg tatttcacac cgcatatatg
      181 gtgcactctc agtacaatct gctctgatgc cgcatagtta agccagtata cactccgcta
      241 tcgctacgtg actgggtcat ggctgcgccc cgacacccgc caacacccgc tgacgcgccc
      301 tgacgggctt gtctgctccc ggcatccgct tacagacaag ctgtgaccgt ctccgggagc
      361 tgcatgtgtc agaggttttc accgtcatca ccgaaacgcg cgaggcagct gcggtaaagc
      421 tcatcagcgt ggtcgtgaag cgattcacag atgtctgcct gttcatccgc gtccagctcg
      481 ttgagtttct ccagaagcgt taatgtctgg cttctgataa agcgggccat gttaagggcg
      541 gttttttcct gtttggtcac tgatgcctcc gtgtaagggg gatttctgtt catgggggta
      601 atgataccga tgaaacgaga gaggatgctc acgatacggg ttactgatga tgaacatgcc
      661 cggttactgg aacgttgtga gggtaaacaa ctggcggtat ggatgcggcg ggaccagaga
      721 aaaatcactc agggtcaatg ccagcgcttc gttaatacag atgtaggtgt tccacagggt
      781 agccagcagc atcctgcgat gcagatccgg aacataatgg tgcagggcgc tgacttccgc
      841 gtttccagac tttacgaaac acggaaaccg aagaccattc atgttgttgc tcaggtcgca
      901 gacgttttgc agcagcagtc gcttcacgtt cgctcgcgta tcggtgattc attctgctaa
      961 ccagtaaggc aaccccgggc cttttgctca catgttcttt tatggctagc tcagtcctag
     1021 gtacaatgct agcgtttaac tttaagaagg agatatacat gaataaggcc tacagtatca
     1081 tttggagcca ctccagacag gcctggattg tggcctcaga gttagccaga ggacatggtt
     1141 ttgtccttgc aaaaaataca ctgctggtat tggcggttgt ttccacaatc ggaaatgcat
     1201 ttgcagacta caaagacgat gacgacaagg ctaaagctga aagcacttcc cgcgaagtac
     1261 cgggcaactc taagctggac ggtcgcctcg acgatggtgc tacccgtctg tctgcgggtc
     1321 aacagaacca tccagtagcg gcagtgctga gcacccgtgc catgggtggc ccgaacagcc
     1381 gtcaggacgc acgcgcggat gaagcgctcc acaccggctc taacccgggt agcggtgttg
     1441 ccgataagaa atctctcgtt ccggttgaaa aaggcactgc tatgctggaa ggtaaccagt
     1501 gtggtgttga gggtaaaatc attctgaacc cgactaagga actgaccggt aatactctta
     1561 ccgtgtcaaa ttatactggg acaccgggaa gtgttatttc tcttggtggt gtgcttgaag
     1621 gagataattc acttacggac cgtctggtgg tgaaaggtaa tacctctggt caaagtgaca
     1681 tcgtttatgt caatgaagat ggcagtggtg gtcagacgag agatggtatt aatattattt
     1741 ctgtagaggg aaattctgat gcagaattct ctctgaagaa ccgcgtagtt gccggagctt
     1801 atgattacac actgcagaaa ggaaacgaga gtgggacaga taataaggga tggtatttaa
     1861 ccagtcatct tcccacatct gatacccggc aatacagacc ggagaacgga agttatgcta
     1921 ccaatatggc actggctaac tcactgttcc tcatggattt gaatgagcgt aagcaattca
     1981 gggccatgag tgataataca cagcctgagt ctgcatccgt gtggatgaag atcactggag
     2041 gaataagctc tggtaagctg aatgacgggc aaaataaaac aacaaccaat cagtttatca
     2101 atcagctcgg gggggatatt tataaattcc atgctgaaca actgggtgat tttaccttag
     2161 ggattatggg aggatacgcg aatgcaaaag gtaaaacgat aaattacacg agcaacaaag
     2221 ctgccagaaa cacactggat ggttattctg tcggggtata cggtacgtgg tatcagaatg
     2281 gggaaaatgc aacagggctc tttgctgaaa cttggatgca atataactgg tttaatgcat
     2341 cagtgaaagg tgacggactg gaagaagaaa aatataatct gaatggttta accgcttctg
     2401 caggtggggg atataacctg aatgtgcaca catggacatc acctgaagga ataacaggtg
     2461 aattctggtt acagcctcat ttgcaggctg tctggatggg ggttacaccg gatacacatc
     2521 aggaggataa cggaacggtg gtgcagggag cagggaaaaa taatattcag acaaaagcag
     2581 gtattcgtgc atcctggaag gtgaaaagca ccctggataa ggataccggg cggaggttcc
     2641 gtccgtatat agaggcaaac tggatccata acactcatga atttggtgtt aaaatgagtg
     2701 atgacagcca gttgttgtca ggtagccgaa atcagggaga gataaagaca ggtattgaag
     2761 gggtgattac tcaaaacttg tcagtgaatg gcggagtcgc atatcaggca ggaggtcacg
     2821 ggagcaatgc catctccgga gcactgggga taaaatacag cttctgataa tgacgcaaaa
     2881 aaccccgctt cggcggggtt ttttcgccac ctcgacccca aaaaacttga ttagggtgat
     2941 ggttcacgta gtgggccatc gccctgatag acggtttttc gccctttgac gttggagtcc
     3001 acgttcttta atattgtcga cggagcccat ttatgcgtta aaaaatcacc caatacattg
     3061 attagaaaaa aaaccccgcc ctgtcagggg cggggttttt ttttattaac ggtgtcccaa
     3121 tttagaaggc aaatcacaat aacgtgcgac ggctacttcg tgctgctcaa cataagtttc
     3181 cttatctgct tctttgatac gttctaaacg acgatcgacg tagtaaacac caggcatctt
     3241 aagattttta gctggctttt tagaacggta tgtggtcttc aaattacaga taaggtgacc
     3301 tccaccgaca agtttcaaag ccatatcagc acgaccttcc aatccgccat ccgcaggata
     3361 taaagtttcc gtagatgctt cccatccaag ggtctttttc tgcataacag gaccattaga
     3421 tggaaaatta actccacgga tttttacgtt gtagataaga caaccatctt gcagagatgt
     3481 atcttgagtt gctgtcaata ctccaccatc ttcataagtt gtgacacgtt cccatgtaaa
     3541 tccttcagga aatgactgtt taaagaaatc tgggatacct tgggtatgat tgataaaagt
     3601 ttttgatccg tacataaaag atgtggcaag aatatcaaag gcaaaaggca atggtccacc
     3661 ttcaacggcc ttaatacgca tggtctgagt accttcatat ggttttcctt ctccttctga
     3721 ggtacattta aagtggtgat tatttactgt tccttccatg tacaatttca tgtgcatgtt
     3781 ttctttgata agttctgatg aagccatagt agttcctcct cgtagcttta ctaatataac
     3841 attcagcttc ttttttgtaa gcatgcaacc taaatggcta agtactccct cggagtccga
     3901 atgtttcatt atggtgaaag ttggaacctc ttacgtgccg actcttgttc caaactggaa
     3961 caacactcaa ccctatctcg gtctattctt ttgatttata agggattttg ccgatttcgg
     4021 cctattggtt aaaaaatgag ctgatttaac aaaaatttaa cgcgaatttt aacaaaatat
     4081 taacgtttac aatttcaggt ggcacttttc ggggaaatgt gcgcggaacc cctatttgtt
     4141 tatttttcta aatacattca aatatgtatc cgctcatgaa ttaattctta gaaaaactca
     4201 tcgagcatca aatgaaactg caatttattc atatcaggat tatcaatacc atatttttga
     4261 aaaagccgtt tctgtaatga aggagaaaac tcaccgaggc agttccatag gatggcaaga
     4321 tcctggtatc ggtctgcgat tccgactcgt ccaacatcaa tacaacctat taatttcccc
     4381 tcgtcaaaaa taaggttatc aagtgagaaa tcaccatgag tgacgactga atccggtgag
     4441 aatggcaaaa gtttatgcat ttctttccag acttgttcaa caggccagcc attacgctcg
     4501 tcatcaaaat cactcgcatc aaccaaaccg ttattcattc gtgattgcgc ctgagcgaga
     4561 cgaaatacgc gatcgctgtt aaaaggacaa ttacaaacag gaatcgaatg caaccggcgc
     4621 aggaacactg ccagcgcatc aacaatattt tcacctgaat caggatattc ttctaatacc
     4681 tggaatgctg ttttcccggg gatcgcagtg gtgagtaacc atgcatcatc aggagtacgg
     4741 ataaaatgct tgatggtcgg aagaggcata aattccgtca gccagtttag tctgaccatc
     4801 tcatctgtaa catcattggc aacgctacct ttgccatgtt tcagaaacaa ctctggcgca
     4861 tcgggcttcc catacaatcg atagattgtc gcacctgatt gcccgacatt atcgcgagcc
     4921 catttatacc catataaatc agcatccatg ttggaattta atcgcggcct agagcaagac
     4981 gtttcccgtt gaatatggct cataacaccc cttgtattac tgtttatgta agcagacagt
     5041 tttattgttc atgaccaaaa tcccttaacg tgagttttcg ttccactgag cgtcagaccc
     5101 cgtagaaaag atcaaaggat cttcttgaga tccttttttt ctgcgcgtaa tctgctgctt
     5161 gcaaacaaaa aaaccaccgc taccagcggt ggtttgtttg ccggatcaag agctaccaac
     5221 tctttttccg aaggtaactg gcttcagcag agcgcagata ccaaatactg tccttctagt
     5281 gtagccgtag ttaggccacc acttcaagaa ctctgtagca ccgcctacat acctcgctct
     5341 gctaatcctg ttaccagtgg ctgctgccag tggcgataag tcgtgtctta ccgggttgga
     5401 ctcaagacga tagttaccgg ataaggcgca gcggtcgggc tgaacggggg gttcgtgcac
     5461 acagcccagc ttggagcgaa cgacctacac cgaactgaga tacctacagc gtgagctatg
     5521 agaaagcgcc acgcttcccg aagggagaaa ggcggacagg tatccggtaa gcggcagggt
     5581 cggaacagga gagcgcacga gggagcttcc agggggaaac gcctggtatc tttatagtcc
     5641 tgtcgggttt cgccacctct gacttgagcg tcgatttttg tgatgctcgt caggggggcg
     5701 gagcctatgg aaaaacgcca gcaacgcggc ctttttacgg ttcctggcct tttgctggcc
     5761 ttttgctcac atgt
//
